# Supplementary material for: Perceptual Temporal Structure Supports Rhythm Learning and Enhances Theta Oscillations When Perception and Action Are Dissociated
Source: Brain Sci. 2026 Apr 30;16(5):489. doi: 10.3390/brainsci16050489 (PMC13204124; doi:10.3390/brainsci16050489)
Supplement: Supplementary file 1 [file brainsci-16-00489-s001.zip]

Archive with 1 entries (1 files):
- brainsci-4235217-supplementary.pdf
